# Supplementary material for: Leaf and Canopy Traits Associated with Stay-Green Expression Are Closely Related to Yield Components of Wheat Genotypes with Contrasting Tolerance to Water Stress
Source: Plants (Basel). 2022 Jan 22;11(3):292. doi: 10.3390/plants11030292 (PMC8838353; doi:10.3390/plants11030292)
Supplement: Supplementary file 1 [file plants-11-00292-s001.zip]

Archive with 1 entries (1 files):
- plants-1543474-supplementary.pdf
